# Supplementary material for: Dual-Responsive Supramolecular Chiral Assemblies from Amphiphilic Dendronized Tetraphenylethylenes
Source: Molecules. 2023 Sep 12;28(18):6580. doi: 10.3390/molecules28186580 (PMC10537776; doi:10.3390/molecules28186580)
Supplement: Supplementary file 1 [file molecules-28-06580-s001.zip]

Archive with 1 entries (1 files):
- molecules-2581143-supplementary.pdf
